# Supplementary material for: Croargoids A–G, Eudesmane Sesquiterpenes from the Bark of Croton argyratus
Source: Molecules. 2022 Sep 27;27(19):6397. doi: 10.3390/molecules27196397 (PMC9571801; doi:10.3390/molecules27196397)
Supplement: Supplementary file 1 [file molecules-27-06397-s001.zip]

Archive with 1 entries (1 files):
- molecules-1906435-supplementary.pdf
